# Supplementary material for: Development and fecundity performance of Grapholita molesta and Grapholita dimorpha (Lepidoptera: Tortricidae) on different immature fruits
Source: PLoS One. 2019 May 31;14(5):e0217492. doi: 10.1371/journal.pone.0217492 (PMC6544232; doi:10.1371/journal.pone.0217492)
Supplement: S1 File — (XLSX) [file pone.0217492.s001.xlsx]

## Sheet: Duration and survival rate
	Grapholita molesta
		Peach									Plum									Apple
		Larva age		Pre pupa		Pupa		Immature stage			Larva age		Pre pupa		Pupa		immature stage			Larva age		Pre pupa		pupa		Immature stage
		1	11	1	4	1	7	1	22		1	12	1	4	1	8	1	24		1	10	1	5	1	10	1	25
		2	11	2	4	2	8	2	23		2	11	2	4	2	10	2	25		2	12	2	4	2	7	2	23
		3	12	3	3	3	10	3	25		3	19	3	4	3	7	3	24		3	15	3	3	3	7	3	25
		4	10	4	4	4	8	4	22		4	13	4	4	4	7	4	27		4	12	4	5	4	7	4	24
		5	11	5	3	5	8	5	22		5	17	5	3	5	7	5	23		5	13	5	6	5	5	5	24
		6	11	6	3	6	13	6	26		6	12	6	4	6	6	6	23		6	17	6	3	6	8	6	28
		7	9	7	4	7	8	7	24		7	12	7	5	7	8	7	23		7	16	7	4	7	8	7	22
		8	11	8	3	8	7	8	26		8	12	8	3	8	8	8	24		8	10	8	3	8	8	8	22
		9	13	9	3	9	7	9	22		9	12	9	3	9	8	9	23		9	17	9	3	9	8	9	22
		10	16	10	4	10	15	10	26		10	13	10	3	10	7	10	23		10	15	10	4	10	9	10	25
		11	11	11	3	11	9	11	23		11	12	11	3	11	7	11	21		11	11	11	4	11	7	11	26
		12	11	12	3	12	8	12	24		12	13	12	3	12	7	12	24		12	10	12	4	12	8	12	25
		13	8	13	4	13	7	13	27		13	11	13	5	13	9	13	25		13	12	13	4	13	9	13	27
		14	11	14	3	14	8	14	24		14	12	14	3	14	10	14	23		14	15	14	3	14	8	14	26
		15	12	15	4	15	8	15	23		15	13	15	2	15	7	15	22		15	13	15	3	15	8	15	28
		16	17	16	4	16	8	16	27		16	11	16	4	16	7	16	26		16	15	16	3	16	9	16	29
		17	12	17	4	17	7	17	23		17	11	17	3	17	8	17	25		17	15	17	3	Avg	7.875	AVG	25.0625
		18	11	18	5	18	8	18	22		18	16	18	3	18	8	18	25		18	17	18	4	Std	1.14746	Std	2.20511
		19	13	19	3	19	7	19	23		19	14	19	4	19	6	19	27		19	16	Avg	3.77778	SE	0.286865	SE	0.551277
		20	14	20	4	20	9	20	21		20	13	20	4	20	9	20	25		20	15	Std	0.878204
		21	16	21	4	21	7	21	25		21	17	21	6	21	10	21	25		21	16	SE	0.206995
		22	12	22	4	22	8	22	23		22	11	22	4	22	8	22	23		Avg	13.9048
		23	10	23	2	23	8	23	23		23	11	23	4	23	8	23	22		std	2.40634
		24	12	24	3	24	10	24	25		24	12	24	5	24	10	24	25		SE	0.525107
		25	10	25	3	25	8	25	23		25	10	25	4	25	12	25	27
		26	15	26	2	26	7	26	21		26	11	26	4	26	8	26	24
		27	12	27	3	27	8	27	22		27	10	27	4	27	8	27	23
		28	8	28	4	28	7	28	23		28	11	28	5	28	8	28	23
		29	16	29	3	29	8	29	23		29	11	29	3	29	9	29	22
		30	12	30	4	30	8	30	22		30	13	30	3	30	8	30	24
		31	11	31	3	31	20	31	36		31	12	31	5	31	8	31	24
		32	12	32	4	32	7	32	24		32	10	32	2	32	8	32	26
		33	12	33	4	33	8	33	24		33	12	33	3	33	9	33	22
		34	11	34	3	34	8	34	22		34	13	34	3	34	6	34	23
		35	14	35	3	35	11	35	27		35	13	35	4	35	8	35	22
		36	10	36	3	36	7	36	24		36	14	36	3	36	6	36	22
		37	12	37	4	37	9	37	23		37	10	37	2	37	8	37	24
		38	12	38	3	38	8	38	25		38	15	38	2	38	8	38	25
		39	11	39	4	39	8	39	23		39	12	39	2	39	19	39	36
		40	13	40	5	40	10	40	24		40	14	40	4	40	7	40	23
		41	13	41	4	41	14	41	28		41	14	41	3	41	9	41	25
		42	13	42	4	42	14	42	28		42	13	42	3	42	6	42	26
		43	10	43	4	43	7	43	21		43	13	43	4	AVG	8.21429	AVG	24.2381
		44	11	44	3	44	9	44	25		44	14	44	4	Std	2.1246	Std	2.38705
		45	13	45	4	Avg	8.84091	AVG	24.0682		45	13	45	3	SE	0.327833	SE	0.36833
		46	10	46	3	Std	2.62318	Std	2.60052		46	12	46	5
		47	13	47	4	SE	0.400031	SE	0.392043		47	13	47	4
		48	11	48	3						48	15	AVG	3.59574
		49	12	49	3						49	10	Std	0.924535
		50	10	Avg	3.5102						Avg	12.6122	SE	0.134857
		51	11	Std	0.649437						Std	1.91285
		52	10	SE	0.0927767						SE	0.273265
		53	11
		54	13
			637
		Avg	11.7963
		Std	1.86709
		SE	0.254079
	Grapholita dimorpha
		Peach									Plum									Apple
		Larva		Prepupa		Pupa		Immature stage			Larva		Prepupa		Pupa		Immature stage			Larva		Prepupa		Pupa		Immature stage
		1	11	1	3	1	9	1	23		1	9	1	3	1	8	1	20		1	16	1	3	1	9	1	28
		2	13	2	3	2	9	2	25		2	12	2	3	2	7	2	20		2	17	2	8	2	6	2	24
		3	14	3	6	Avg	9	Avg	24		3	10	3	3	3	7	3	20		3	13	3	5	3	7	3	27
		Avg	12.6667	Avg	4	Std	0	Std	1.41421		4	10	4	3	4	8	4	24		4	16	4	4	4	8	4	28
		Std	1.52753	Std	1.73205	SE	0	SE	1		5	11	5	5	5	9	5	26		5	16	5	3	5	12	5	27
		SE	0.881917	SE	1						6	13	6	4	6	8	6	25		6	11	6	4	6	9	6	24
											7	14	7	3	7	7	7	26		7	12	7	3	7	9	7	25
											8	14	8	5	8	8	8	21		8	12	8	4	8	9	8	23
											9	10	9	3	9	8	9	25		9	11	9	3	9	12	9	32
											10	13	10	4	10	8	10	21		10	16	10	4	10	9	10	26
											11	10	11	3	11	10	11	24		11	13	11	4	11	10	11	29
											12	11	12	3	12	9	12	22		12	14	12	5	12	8	12	24
											13	10	13	3	13	11	13	24		13	11	13	4	13	9	13	23
											14	10	14	4	14	9	14	22		14	12	14	4	14	11	14	27
											15	9	15	4	15	12	15	25		15	13	15	3	15	12	15	30
											16	11	16	3	16	12	16	29		16	11	16	4	16	9	16	27
											17	11	17	4	17	10	17	26		17	12	17	5	17	12	17	27
											18	9	18	4	18	11	18	26		18	13	18	4	18	8	18	26
											19	9	19	5	Avg	9	Avg	23.6667		19	14	19	3	19	9	19	27
											20	12	20	4	Std	1.64496	Std	2.61219		20	12	20	4	Avg	9.36842	Avg	26.5263
											21	12	21	4	SE	0.38772	SE	0.615699		21	14	21	3	Std	1.73879	Std	2.36569
											22	11	22	3						22	15	Avg	4	SE	0.398906	SE	0.542727
											23	11	Avg	3.63636						Avg	13.3636	Std	1.14018
											24	10	Std	0.726731						Std	1.91598	SE	0.248807
											25	10	SE	0.15494						SE	0.408489
											Avg	10.88
											Std	1.48099
											SE	0.296198

## Sheet: Fecundity
	Grapholita molesta
	Peach								Plum								Apple
	Preovipositon period		Postoviposition period		Life time fecundity		Longivity		Preovipositon period		Postoviposition period		Life time fecundity		Longivity		Preovipositon period		Postoviposition period		Life time fecundity		Longivity
	1	5	1	11	1	77	16		1	3	1	12	1	301	15		1	3	1	11	1	175	14
	2	8	2	18	2	94	26		2	3	2	24	2	132	27		2	6	2	21	2	166	27
	3	7	3	15	3	94	22		3	6	3	12	3	139	18		3	5	3	12	3	110	17
	4	8	4	13	4	77	21		4	4	4	8	4	91	12		4	6	4	13	4	66	19
	5	5	5	21	5	22	26		5	6	5	17	5	117	23		5	6	5	10	5	131	16
	6	9	6	9	6	44	18		6	5	6	9	6	114	14		6	3	6	15	6	87	18
	7	9	7	15	7	98	26		7	5	7	20	7	174	25		7	0
	8	9	8	9	8	30	19		8	6	8	16	8	64	22		8	0
	9	0							9	6	9	10	9	61	16		9	0
	10	0							10	0
	11	0							11	0
	12	0							12	0
	13	0							13	0
	14	0							14	0
	15	0							15	0
	16	0							16	0
	17	0							17	0
									18	0
	Grapholita dimorpha
	Peach								Plum								Apple
	Preovipositon period		Postoviposition period		Life time fecundity		Longivity		Preovipositon period		Postoviposition period		Life time fecundity		Longivity		Preovipositon period		Postoviposition period		Life time fecundity		Longivity
	1	0					24		1	6	1	11	1	23	17		1	6	1	16	1	61	22
									2	5	2	17	2	56	22		2	7	2	15	2	39	22
									3	5	3	18	3	41	23		3	8	3	14	3	12	22
									4	5	4	13	4	49	18		4	6	4	15	4	38	21
									5	4	5	14	5	45	18		5	6	5	15	5	44	21
									6	6	6	12	6	9	18		6	7	6	15	6	14	22
									7	0							7	0
									8	0							8	0
																	9	0
																	10	0

## Sheet: Life table data
	Grapholita molesta									Grapholita dimorpha
	Group	Nfemale	Age	N eggs	Sex ratio	Survival	Longevity			Group	Nfemale	Age	N eggs	Sex ratio	Survival	Longevity
	Peach	1	28.5	0	0.39	0.58	1			Peach	1	29.3	0	0.5	3.3	1
	Peach	1	29.5	0	0.39	0.58	2			Peach	1	30.3	0	0.5	3.3	2
	Peach	1	30.5	0	0.39	0.58	3			Peach	1	31.3	0	0.5	3.3	3
	Peach	1	31.5	0	0.39	0.58	4			Peach	1	32.3	0	0.5	3.3	4
	Peach	1	32.5	12	0.39	0.58	5			Peach	1	33.3	0	0.5	3.3	5
	Peach	1	33.5	2	0.39	0.58	6			Peach	1	34.3	0	0.5	3.3	6
	Peach	1	34.5	0	0.39	0.58	7			Peach	1	35.3	0	0.5	3.3	7
	Peach	1	35.5	0	0.39	0.58	8			Peach	1	36.3	0	0.5	3.3	8
	Peach	1	36.5	7	0.39	0.58	9			Peach	1	37.3	0	0.5	3.3	9
	Peach	1	37.5	1	0.39	0.58	10			Peach	1	38.3	0	0.5	3.3	10
	Peach	1	38.5	5	0.39	0.58	11			Peach	1	39.3	0	0.5	3.3	11
	Peach	1	39.5	25	0.39	0.58	12			Peach	1	40.3	0	0.5	3.3	12
	Peach	1	40.5	18	0.39	0.58	13			Peach	1	41.3	0	0.5	3.3	13
	Peach	1	41.5	7	0.39	0.58	14			Peach	1	42.3	0	0.5	3.3	14
	Peach	1	42.5	0	0.39	0.58	15			Peach	1	43.3	0	0.5	3.3	15
	Peach	1	43.5	0	0.39	0.58	16			Peach	1	44.3	0	0.5	3.3	16
	Peach	2	26.5	0	0.39	0.58	1			Peach	1	45.3	0	0.5	3.3	17
	Peach	2	27.5	0	0.39	0.58	2			Peach	1	46.3	0	0.5	3.3	18
	Peach	2	28.5	0	0.39	0.58	3			Peach	1	47.3	0	0.5	3.3	19
	Peach	2	29.5	0	0.39	0.58	4			Peach	1	48.3	0	0.5	3.3	20
	Peach	2	30.5	0	0.39	0.58	5			Peach	1	49.3	0	0.5	3.3	21
	Peach	2	31.5	0	0.39	0.58	6			Peach	1	50.3	0	0.5	3.3	22
	Peach	2	32.5	0	0.39	0.58	7			Peach	1	51.3	0	0.5	3.3	23
	Peach	2	33.5	31	0.39	0.58	8			Peach	1	52.3	0	0.5	3.3	24
	Peach	2	34.5	3	0.39	0.58	9			Plum	1	24.2	0	0.44	56	1
	Peach	2	35.5	8	0.39	0.58	10			Plum	1	25.2	0	0.44	56	2
	Peach	2	36.5	14	0.39	0.58	11			Plum	1	26.2	0	0.44	56	3
	Peach	2	37.5	4	0.39	0.58	12			Plum	1	27.2	0	0.44	56	4
	Peach	2	38.5	20	0.39	0.58	13			Plum	1	28.2	0	0.44	56	5
	Peach	2	39.5	0	0.39	0.58	14			Plum	1	29.2	2	0.44	56	6
	Peach	2	40.5	0	0.39	0.58	15			Plum	1	30.2	0	0.44	56	7
	Peach	2	41.5	7	0.39	0.58	16			Plum	1	31.2	8	0.44	56	8
	Peach	2	42.5	7	0.39	0.58	17			Plum	1	32.2	1	0.44	56	9
	Peach	2	43.5	0	0.39	0.58	18			Plum	1	33.2	0	0.44	56	10
	Peach	2	44.5	0	0.39	0.58	19			Plum	1	34.2	12	0.44	56	11
	Peach	2	45.5	0	0.39	0.58	20			Plum	1	35.2	0	0.44	56	12
	Peach	2	46.5	0	0.39	0.58	21			Plum	1	36.2	0	0.44	56	13
	Peach	2	47.5	0	0.39	0.58	22			Plum	1	37.2	0	0.44	56	14
	Peach	2	48.5	0	0.39	0.58	23			Plum	1	38.2	0	0.44	56	15
	Peach	2	49.5	0	0.39	0.58	24			Plum	1	39.2	0	0.44	56	16
	Peach	2	50.5	0	0.39	0.58	25			Plum	1	40.2	0	0.44	56	17
	Peach	3	28.5	0	0.39	0.58	1			Plum	2	29.2	0	0.44	56	1
	Peach	3	29.5	0	0.39	0.58	2			Plum	2	30.2	0	0.44	56	2
	Peach	3	30.5	0	0.39	0.58	3			Plum	2	31.2	0	0.44	56	3
	Peach	3	31.5	0	0.39	0.58	4			Plum	2	32.2	0	0.44	56	4
	Peach	3	32.5	0	0.39	0.58	5			Plum	2	33.2	2	0.44	56	5
	Peach	3	33.5	0	0.39	0.58	6			Plum	2	34.2	0	0.44	56	6
	Peach	3	34.5	30	0.39	0.58	7			Plum	2	35.2	23	0.44	56	7
	Peach	3	35.5	2	0.39	0.58	8			Plum	2	36.2	4	0.44	56	8
	Peach	3	36.5	9	0.39	0.58	9			Plum	2	37.2	10	0.44	56	9
	Peach	3	37.5	15	0.39	0.58	10			Plum	2	38.2	0	0.44	56	10
	Peach	3	38.5	3	0.39	0.58	11			Plum	2	39.2	9	0.44	56	11
	Peach	3	39.5	0	0.39	0.58	12			Plum	2	40.2	2	0.44	56	12
	Peach	3	40.5	21	0.39	0.58	13			Plum	2	41.2	0	0.44	56	13
	Peach	3	41.5	0	0.39	0.58	14			Plum	2	42.2	0	0.44	56	14
	Peach	3	42.5	6	0.39	0.58	15			Plum	2	43.2	3	0.44	56	15
	Peach	3	43.5	8	0.39	0.58	16			Plum	2	44.2	1	0.44	56	16
	Peach	3	44.5	0	0.39	0.58	17			Plum	2	45.2	0	0.44	56	17
	Peach	3	45.5	0	0.39	0.58	18			Plum	2	46.2	0	0.44	56	18
	Peach	3	46.5	0	0.39	0.58	19			Plum	2	47.2	2	0.44	56	19
	Peach	3	47.5	0	0.39	0.58	20			Plum	2	48.2	0	0.44	56	20
	Peach	3	48.5	0	0.39	0.58	21			Plum	2	49.2	0	0.44	56	21
	Peach	3	49.5	0	0.39	0.58	22			Plum	2	50.2	0	0.44	56	22
	Peach	4	26.5	0	0.39	0.58	1			Plum	3	29.2	0	0.44	56	1
	Peach	4	27.5	0	0.39	0.58	2			Plum	3	30.2	0	0.44	56	2
	Peach	4	28.5	0	0.39	0.58	3			Plum	3	31.2	0	0.44	56	3
	Peach	4	29.5	0	0.39	0.58	4			Plum	3	32.2	0	0.44	56	4
	Peach	4	30.5	0	0.39	0.58	5			Plum	3	33.2	2	0.44	56	5
	Peach	4	31.5	0	0.39	0.58	6			Plum	3	34.2	5	0.44	56	6
	Peach	4	32.5	0	0.39	0.58	7			Plum	3	35.2	2	0.44	56	7
	Peach	4	33.5	17	0.39	0.58	8			Plum	3	36.2	2	0.44	56	8
	Peach	4	34.5	0	0.39	0.58	9			Plum	3	37.2	4	0.44	56	9
	Peach	4	35.5	6	0.39	0.58	10			Plum	3	38.2	0	0.44	56	10
	Peach	4	36.5	0	0.39	0.58	11			Plum	3	39.2	12	0.44	56	11
	Peach	4	37.5	23	0.39	0.58	12			Plum	3	40.2	8	0.44	56	12
	Peach	4	38.5	9	0.39	0.58	13			Plum	3	41.2	5	0.44	56	13
	Peach	4	39.5	0	0.39	0.58	14			Plum	3	42.2	0	0.44	56	14
	Peach	4	40.5	22	0.39	0.58	15			Plum	3	43.2	0	0.44	56	15
	Peach	4	41.5	0	0.39	0.58	16			Plum	3	44.2	0	0.44	56	16
	Peach	4	42.5	0	0.39	0.58	17			Plum	3	45.2	0	0.44	56	17
	Peach	4	43.5	0	0.39	0.58	18			Plum	3	46.2	1	0.44	56	18
	Peach	4	44.5	0	0.39	0.58	19			Plum	3	47.2	0	0.44	56	19
	Peach	4	45.5	0	0.39	0.58	20			Plum	3	48.2	0	0.44	56	20
	Peach	4	46.5	0	0.39	0.58	21			Plum	3	49.2	0	0.44	56	21
	Peach	5	26.5	0	0.39	0.58	1			Plum	3	50.2	0	0.44	56	22
	Peach	5	27.5	0	0.39	0.58	2			Plum	3	51.2	0	0.44	56	23
	Peach	5	28.5	0	0.39	0.58	3			Plum	4	25.2	0	0.44	56	1
	Peach	5	29.5	0	0.39	0.58	4			Plum	4	26.2	0	0.44	56	2
	Peach	5	30.5	1	0.39	0.58	5			Plum	4	27.2	0	0.44	56	3
	Peach	5	31.5	1	0.39	0.58	6			Plum	4	28.2	0	0.44	56	4
	Peach	5	32.5	0	0.39	0.58	7			Plum	4	29.2	12	0.44	56	5
	Peach	5	33.5	0	0.39	0.58	8			Plum	4	30.2	2	0.44	56	6
	Peach	5	34.5	0	0.39	0.58	9			Plum	4	31.2	0	0.44	56	7
	Peach	5	35.5	0	0.39	0.58	10			Plum	4	32.2	0	0.44	56	8
	Peach	5	36.5	0	0.39	0.58	11			Plum	4	33.2	7	0.44	56	9
	Peach	5	37.5	0	0.39	0.58	12			Plum	4	34.2	0	0.44	56	10
	Peach	5	38.5	0	0.39	0.58	13			Plum	4	35.2	0	0.44	56	11
	Peach	5	39.5	0	0.39	0.58	14			Plum	4	36.2	15	0.44	56	12
	Peach	5	40.5	1	0.39	0.58	15			Plum	4	37.2	8	0.44	56	13
	Peach	5	41.5	0	0.39	0.58	16			Plum	4	38.2	5	0.44	56	14
	Peach	5	42.5	0	0.39	0.58	17			Plum	4	39.2	0	0.44	56	15
	Peach	5	43.5	0	0.39	0.58	18			Plum	4	40.2	0	0.44	56	16
	Peach	5	44.5	19	0.39	0.58	19			Plum	4	41.2	0	0.44	56	17
	Peach	5	45.5	0	0.39	0.58	20			Plum	4	42.2	0	0.44	56	18
	Peach	5	46.5	0	0.39	0.58	21			Plum	5	28.2	0	0.44	56	1
	Peach	5	47.5	0	0.39	0.58	22			Plum	5	29.2	0	0.44	56	2
	Peach	5	48.5	0	0.39	0.58	23			Plum	5	30.2	0	0.44	56	3
	Peach	5	49.5	0	0.39	0.58	24			Plum	5	31.2	5	0.44	56	4
	Peach	5	50.5	0	0.39	0.58	25			Plum	5	32.2	12	0.44	56	5
	Peach	5	51.5	0	0.39	0.58	26			Plum	5	33.2	0	0.44	56	6
	Peach	6	27.5	0	0.39	0.58	1			Plum	5	34.2	17	0.44	56	7
	Peach	6	28.5	0	0.39	0.58	2			Plum	5	35.2	10	0.44	56	8
	Peach	6	29.5	0	0.39	0.58	3			Plum	5	36.2	0	0.44	56	9
	Peach	6	30.5	0	0.39	0.58	4			Plum	5	37.2	0	0.44	56	10
	Peach	6	31.5	0	0.39	0.58	5			Plum	5	38.2	0	0.44	56	11
	Peach	6	32.5	0	0.39	0.58	6			Plum	5	39.2	1	0.44	56	12
	Peach	6	33.5	0	0.39	0.58	7			Plum	5	40.2	0	0.44	56	13
	Peach	6	34.5	0	0.39	0.58	8			Plum	5	41.2	0	0.44	56	14
	Peach	6	35.5	5	0.39	0.58	9			Plum	5	42.2	0	0.44	56	15
	Peach	6	36.5	12	0.39	0.58	10			Plum	5	43.2	0	0.44	56	16
	Peach	6	37.5	0	0.39	0.58	11			Plum	5	44.2	0	0.44	56	17
	Peach	6	38.5	17	0.39	0.58	12			Plum	5	45.2	0	0.44	56	18
	Peach	6	39.5	10	0.39	0.58	13			Plum	6	33.2	0	0.44	56	1
	Peach	6	40.5	0	0.39	0.58	14			Plum	6	34.2	0	0.44	56	2
	Peach	6	41.5	0	0.39	0.58	15			Plum	6	35.2	0	0.44	56	3
	Peach	6	42.5	0	0.39	0.58	16			Plum	6	36.2	0	0.44	56	4
	Peach	6	43.5	0	0.39	0.58	17			Plum	6	37.2	0	0.44	56	5
	Peach	6	44.5	0	0.39	0.58	18			Plum	6	38.2	2	0.44	56	6
	Peach	7	27.5	0	0.39	0.58	1			Plum	6	39.2	3	0.44	56	7
	Peach	7	28.5	0	0.39	0.58	2			Plum	6	40.2	0	0.44	56	8
	Peach	7	29.5	0	0.39	0.58	3			Plum	6	41.2	2	0.44	56	9
	Peach	7	30.5	0	0.39	0.58	4			Plum	6	42.2	1	0.44	56	10
	Peach	7	31.5	0	0.39	0.58	5			Plum	6	43.2	0	0.44	56	11
	Peach	7	32.5	0	0.39	0.58	6			Plum	6	44.2	1	0.44	56	12
	Peach	7	33.5	0	0.39	0.58	7			Plum	6	45.2	0	0.44	56	13
	Peach	7	34.5	0	0.39	0.58	8			Plum	6	46.2	0	0.44	56	14
	Peach	7	35.5	8	0.39	0.58	9			Plum	6	47.2	0	0.44	56	15
	Peach	7	36.5	0	0.39	0.58	10			Plum	6	48.2	0	0.44	56	16
	Peach	7	37.5	1	0.39	0.58	11			Plum	6	49.2	0	0.44	56	17
	Peach	7	38.5	2	0.39	0.58	12			Plum	6	50.2	0	0.44	56	18
	Peach	7	39.5	31	0.39	0.58	13			Fuji	1	28.1	0	0.53	63	1
	Peach	7	40.5	14	0.39	0.58	14			Fuji	1	29.1	0	0.53	63	2
	Peach	7	41.5	3	0.39	0.58	15			Fuji	1	30.1	0	0.53	63	3
	Peach	7	42.5	16	0.39	0.58	16			Fuji	1	31.1	0	0.53	63	4
	Peach	7	43.5	9	0.39	0.58	17			Fuji	1	32.1	0	0.53	63	5
	Peach	7	44.5	0	0.39	0.58	18			Fuji	1	33.1	3	0.53	63	6
	Peach	7	45.5	8	0.39	0.58	19			Fuji	1	34.1	0	0.53	63	7
	Peach	7	46.5	0	0.39	0.58	20			Fuji	1	35.1	2	0.53	63	8
	Peach	7	47.5	0	0.39	0.58	21			Fuji	1	36.1	31	0.53	63	9
	Peach	7	48.5	6	0.39	0.58	22			Fuji	1	37.1	14	0.53	63	10
	Peach	7	49.5	0	0.39	0.58	23			Fuji	1	38.1	7	0.53	63	11
	Peach	7	50.5	0	0.39	0.58	24			Fuji	1	39.1	2	0.53	63	12
	Peach	7	51.5	0	0.39	0.58	25			Fuji	1	40.1	0	0.53	63	13
	Peach	7	52.5	0	0.39	0.58	26			Fuji	1	41.1	2	0.53	63	14
	Peach	8	28.5	0	0.39	0.58	1			Fuji	1	42.1	0	0.53	63	15
	Peach	8	29.5	0	0.39	0.58	2			Fuji	1	43.1	0	0.53	63	16
	Peach	8	30.5	0	0.39	0.58	3			Fuji	1	44.1	0	0.53	63	17
	Peach	8	31.5	0	0.39	0.58	4			Fuji	1	45.1	0	0.53	63	18
	Peach	8	32.5	0	0.39	0.58	5			Fuji	1	46.1	0	0.53	63	19
	Peach	8	33.5	0	0.39	0.58	6			Fuji	1	47.1	0	0.53	63	20
	Peach	8	34.5	0	0.39	0.58	7			Fuji	1	48.1	0	0.53	63	21
	Peach	8	35.5	0	0.39	0.58	8			Fuji	1	49.1	0	0.53	63	22
	Peach	8	36.5	0	0.39	0.58	9			Fuji	2	32.1	0	0.53	63	1
	Peach	8	37.5	5	0.39	0.58	10			Fuji	2	33.1	0	0.53	63	2
	Peach	8	38.5	0	0.39	0.58	11			Fuji	2	34.1	0	0.53	63	3
	Peach	8	39.5	8	0.39	0.58	12			Fuji	2	35.1	0	0.53	63	4
	Peach	8	40.5	1	0.39	0.58	13			Fuji	2	36.1	0	0.53	63	5
	Peach	8	41.5	15	0.39	0.58	14			Fuji	2	37.1	0	0.53	63	6
	Peach	8	42.5	1	0.39	0.58	15			Fuji	2	38.1	5	0.53	63	7
	Peach	8	43.5	0	0.39	0.58	16			Fuji	2	39.1	2	0.53	63	8
	Peach	8	44.5	0	0.39	0.58	17			Fuji	2	40.1	1	0.53	63	9
	Peach	8	45.5	0	0.39	0.58	18			Fuji	2	41.1	4	0.53	63	10
	Peach	8	46.5	0	0.39	0.58	19			Fuji	2	42.1	1	0.53	63	11
	Peach	1	28.4	0	0.44	0.83	1			Fuji	2	43.1	12	0.53	63	12
	Plum	1	29.4	0	0.44	0.83	2			Fuji	2	44.1	7	0.53	63	13
	Plum	1	30.4	73	0.44	0.83	3			Fuji	2	45.1	5	0.53	63	14
	Plum	1	31.4	45	0.44	0.83	4			Fuji	2	46.1	0	0.53	63	15
	Plum	1	32.4	49	0.44	0.83	5			Fuji	2	47.1	2	0.53	63	16
	Plum	1	33.4	41	0.44	0.83	6			Fuji	2	48.1	0	0.53	63	17
	Plum	1	34.4	31	0.44	0.83	7			Fuji	2	49.1	0	0.53	63	18
	Plum	1	35.4	27	0.44	0.83	8			Fuji	2	50.1	0	0.53	63	19
	Plum	1	36.4	25	0.44	0.83	9			Fuji	2	51.1	0	0.53	63	20
	Plum	1	37.4	9	0.44	0.83	10			Fuji	2	52.1	0	0.53	63	21
	Plum	1	38.4	1	0.44	0.83	11			Fuji	2	53.1	0	0.53	63	22
	Plum	1	39.4	0	0.44	0.83	12			Fuji	3	27.1	0	0.53	63	1
	Plum	1	40.4	0	0.44	0.83	13			Fuji	3	28.1	0	0.53	63	2
	Plum	1	41.4	0	0.44	0.83	14			Fuji	3	29.1	0	0.53	63	3
	Plum	1	42.4	0	0.44	0.83	15			Fuji	3	30.1	0	0.53	63	4
	Plum	2	29.4	0	0.44	0.83	1			Fuji	3	31.1	0	0.53	63	5
	Plum	2	30.4	0	0.44	0.83	2			Fuji	3	32.1	0	0.53	63	6
	Plum	2	31.4	18	0.44	0.83	3			Fuji	3	33.1	0	0.53	63	7
	Plum	2	32.4	19	0.44	0.83	4			Fuji	3	34.1	3	0.53	63	8
	Plum	2	33.4	27	0.44	0.83	5			Fuji	3	35.1	2	0.53	63	9
	Plum	2	34.4	28	0.44	0.83	6			Fuji	3	36.1	0	0.53	63	10
	Plum	2	35.4	7	0.44	0.83	7			Fuji	3	37.1	3	0.53	63	11
	Plum	2	36.4	0	0.44	0.83	8			Fuji	3	38.1	0	0.53	63	12
	Plum	2	37.4	1	0.44	0.83	9			Fuji	3	39.1	2	0.53	63	13
	Plum	2	38.4	24	0.44	0.83	10			Fuji	3	40.1	1	0.53	63	14
	Plum	2	39.4	0	0.44	0.83	11			Fuji	3	41.1	0	0.53	63	15
	Plum	2	40.4	2	0.44	0.83	12			Fuji	3	42.1	1	0.53	63	16
	Plum	2	41.4	0	0.44	0.83	13			Fuji	3	43.1	0	0.53	63	17
	Plum	2	42.4	0	0.44	0.83	14			Fuji	3	44.1	0	0.53	63	18
	Plum	2	43.4	1	0.44	0.83	15			Fuji	3	45.1	0	0.53	63	19
	Plum	2	44.4	0	0.44	0.83	16			Fuji	3	46.1	0	0.53	63	20
	Plum	2	45.4	0	0.44	0.83	17			Fuji	3	47.1	0	0.53	63	21
	Plum	2	46.4	2	0.44	0.83	18			Fuji	3	48.1	0	0.53	63	22
	Plum	2	47.4	3	0.44	0.83	19			Fuji	4	28.1	0	0.53	63	1
	Plum	2	48.4	0	0.44	0.83	20			Fuji	4	29.1	0	0.53	63	2
	Plum	2	49.4	0	0.44	0.83	21			Fuji	4	30.1	0	0.53	63	3
	Plum	2	50.4	0	0.44	0.83	22			Fuji	4	31.1	0	0.53	63	4
	Plum	2	51.4	0	0.44	0.83	23			Fuji	4	32.1	0	0.53	63	5
	Plum	2	52.4	0	0.44	0.83	24			Fuji	4	33.1	4	0.53	63	6
	Plum	2	53.4	0	0.44	0.83	25			Fuji	4	34.1	15	0.53	63	7
	Plum	2	54.4	0	0.44	0.83	26			Fuji	4	35.1	4	0.53	63	8
	Plum	2	55.4	0	0.44	0.83	27			Fuji	4	36.1	0	0.53	63	9
	Plum	3	31.4	0	0.44	0.83	1			Fuji	4	37.1	5	0.53	63	10
	Plum	3	32.4	0	0.44	0.83	2			Fuji	4	38.1	0	0.53	63	11
	Plum	3	33.4	0	0.44	0.83	3			Fuji	4	39.1	9	0.53	63	12
	Plum	3	34.4	0	0.44	0.83	4			Fuji	4	40.1	0	0.53	63	13
	Plum	3	35.4	0	0.44	0.83	5			Fuji	4	41.1	0	0.53	63	14
	Plum	3	36.4	53	0.44	0.83	6			Fuji	4	42.1	1	0.53	63	15
	Plum	3	37.4	0	0.44	0.83	7			Fuji	4	43.1	0	0.53	63	16
	Plum	3	38.4	0	0.44	0.83	8			Fuji	4	44.1	0	0.53	63	17
	Plum	3	39.4	0	0.44	0.83	9			Fuji	4	45.1	0	0.53	63	18
	Plum	3	40.4	47	0.44	0.83	10			Fuji	4	46.1	0	0.53	63	19
	Plum	3	41.4	7	0.44	0.83	11			Fuji	4	47.1	0	0.53	63	20
	Plum	3	42.4	6	0.44	0.83	12			Fuji	4	48.1	0	0.53	63	21
	Plum	3	43.4	13	0.44	0.83	13			Fuji	5	31.1	0	0.53	63	1
	Plum	3	44.4	13	0.44	0.83	14			Fuji	5	32.1	0	0.53	63	2
	Plum	3	45.4	0	0.44	0.83	15			Fuji	5	33.1	0	0.53	63	3
	Plum	3	46.4	0	0.44	0.83	16			Fuji	5	34.1	0	0.53	63	4
	Plum	3	47.4	0	0.44	0.83	17			Fuji	5	35.1	0	0.53	63	5
	Plum	3	48.4	0	0.44	0.83	18			Fuji	5	36.1	5	0.53	63	6
	Plum	4	25.4	0	0.44	0.83	1			Fuji	5	37.1	12	0.53	63	7
	Plum	4	26.4	0	0.44	0.83	2			Fuji	5	38.1	0	0.53	63	8
	Plum	4	27.4	0	0.44	0.83	3			Fuji	5	39.1	14	0.53	63	9
	Plum	4	28.4	55	0.44	0.83	4			Fuji	5	40.1	8	0.53	63	10
	Plum	4	29.4	18	0.44	0.83	5			Fuji	5	41.1	0	0.53	63	11
	Plum	4	30.4	15	0.44	0.83	6			Fuji	5	42.1	2	0.53	63	12
	Plum	4	31.4	0	0.44	0.83	7			Fuji	5	43.1	1	0.53	63	13
	Plum	4	32.4	3	0.44	0.83	8			Fuji	5	44.1	1	0.53	63	14
	Plum	4	33.4	0	0.44	0.83	9			Fuji	5	45.1	0	0.53	63	15
	Plum	4	34.4	0	0.44	0.83	10			Fuji	5	46.1	0	0.53	63	16
	Plum	4	35.4	0	0.44	0.83	11			Fuji	5	47.1	1	0.53	63	17
	Plum	4	36.4	0	0.44	0.83	12			Fuji	5	48.1	0	0.53	63	18
	Plum	5	27.4	0	0.44	0.83	1			Fuji	5	49.1	0	0.53	63	19
	Plum	5	28.4	0	0.44	0.83	2			Fuji	5	50.1	0	0.53	63	20
	Plum	5	29.4	0	0.44	0.83	3			Fuji	5	51.1	0	0.53	63	21
	Plum	5	30.4	0	0.44	0.83	4			Fuji	6	31.1	0	0.53	63	1
	Plum	5	31.4	0	0.44	0.83	5			Fuji	6	32.1	0	0.53	63	2
	Plum	5	32.4	1	0.44	0.83	6			Fuji	6	33.1	0	0.53	63	3
	Plum	5	33.4	31	0.44	0.83	7			Fuji	6	34.1	0	0.53	63	4
	Plum	5	34.4	27	0.44	0.83	8			Fuji	6	35.1	0	0.53	63	5
	Plum	5	35.4	0	0.44	0.83	9			Fuji	6	36.1	0	0.53	63	6
	Plum	5	36.4	0	0.44	0.83	10			Fuji	6	37.1	2	0.53	63	7
	Plum	5	37.4	8	0.44	0.83	11			Fuji	6	38.1	1	0.53	63	8
	Plum	5	38.4	1	0.44	0.83	12			Fuji	6	39.1	3	0.53	63	9
	Plum	5	39.4	4	0.44	0.83	13			Fuji	6	40.1	0	0.53	63	10
	Plum	5	40.4	6	0.44	0.83	14			Fuji	6	41.1	3	0.53	63	11
	Plum	5	41.4	12	0.44	0.83	15			Fuji	6	42.1	0	0.53	63	12
	Plum	5	42.4	10	0.44	0.83	16			Fuji	6	43.1	1	0.53	63	13
	Plum	5	43.4	14	0.44	0.83	17			Fuji	6	44.1	0	0.53	63	14
	Plum	5	44.4	2	0.44	0.83	18			Fuji	6	45.1	1	0.53	63	15
	Plum	5	45.4	1	0.44	0.83	19			Fuji	6	46.1	1	0.53	63	16
	Plum	5	46.4	0	0.44	0.83	20			Fuji	6	47.1	0	0.53	63	17
	Plum	5	47.4	0	0.44	0.83	21			Fuji	6	48.1	2	0.53	63	18
	Plum	5	48.4	0	0.44	0.83	22			Fuji	6	49.1	0	0.53	63	19
	Plum	5	49.4	0	0.44	0.83	23			Fuji	6	50.1	0	0.53	63	20
	Plum	6	26.4	0	0.44	0.83	1			Fuji	6	51.1	0	0.53	63	21
	Plum	6	27.4	0	0.44	0.83	2			Fuji	6	52.1	0	0.53	63	22
	Plum	6	28.4	0	0.44	0.83	3
	Plum	6	29.4	0	0.44	0.83	4
	Plum	6	30.4	21	0.44	0.83	5
	Plum	6	31.4	27	0.44	0.83	6
	Plum	6	32.4	32	0.44	0.83	7
	Plum	6	33.4	26	0.44	0.83	8
	Plum	6	34.4	0	0.44	0.83	9
	Plum	6	35.4	0	0.44	0.83	10
	Plum	6	36.4	8	0.44	0.83	11
	Plum	6	37.4	0	0.44	0.83	12
	Plum	6	38.4	0	0.44	0.83	13
	Plum	6	39.4	0	0.44	0.83	14
	Plum	7	29.4	0	0.44	0.83	1
	Plum	7	30.4	0	0.44	0.83	2
	Plum	7	31.4	0	0.44	0.83	3
	Plum	7	32.4	0	0.44	0.83	4
	Plum	7	33.4	31	0.44	0.83	5
	Plum	7	34.4	37	0.44	0.83	6
	Plum	7	35.4	27	0.44	0.83	7
	Plum	7	36.4	25	0.44	0.83	8
	Plum	7	37.4	18	0.44	0.83	9
	Plum	7	38.4	22	0.44	0.83	10
	Plum	7	39.4	9	0.44	0.83	11
	Plum	7	40.4	0	0.44	0.83	12
	Plum	7	41.4	5	0.44	0.83	13
	Plum	7	42.4	0	0.44	0.83	14
	Plum	7	43.4	0	0.44	0.83	15
	Plum	7	44.4	0	0.44	0.83	16
	Plum	7	45.4	0	0.44	0.83	17
	Plum	7	46.4	0	0.44	0.83	18
	Plum	7	47.4	0	0.44	0.83	19
	Plum	7	48.4	0	0.44	0.83	20
	Plum	7	49.4	0	0.44	0.83	21
	Plum	7	50.4	0	0.44	0.83	22
	Plum	7	51.4	0	0.44	0.83	23
	Plum	7	52.4	0	0.44	0.83	24
	Plum	7	53.4	0	0.44	0.83	25
	Plum	8	26.4	0	0.44	0.83	1
	Plum	8	27.4	0	0.44	0.83	2
	Plum	8	28.4	0	0.44	0.83	3
	Plum	8	29.4	0	0.44	0.83	4
	Plum	8	30.4	0	0.44	0.83	5
	Plum	8	31.4	19	0.44	0.83	6
	Plum	8	32.4	18	0.44	0.83	7
	Plum	8	33.4	10	0.44	0.83	8
	Plum	8	34.4	17	0.44	0.83	9
	Plum	8	35.4	0	0.44	0.83	10
	Plum	8	36.4	0	0.44	0.83	11
	Plum	8	37.4	0	0.44	0.83	12
	Plum	8	38.4	0	0.44	0.83	13
	Plum	8	39.4	0	0.44	0.83	14
	Plum	8	40.4	0	0.44	0.83	15
	Plum	8	41.4	0	0.44	0.83	16
	Plum	8	42.4	0	0.44	0.83	17
	Plum	8	43.4	0	0.44	0.83	18
	Plum	8	44.4	0	0.44	0.83	19
	Plum	8	45.4	0	0.44	0.83	20
	Plum	8	46.4	0	0.44	0.83	21
	Plum	8	47.4	0	0.44	0.83	22
	Plum	9	27.4	0	0.44	0.83	1
	Plum	9	28.4	0	0.44	0.83	2
	Plum	9	29.4	0	0.44	0.83	3
	Plum	9	30.4	0	0.44	0.83	4
	Plum	9	31.4	0	0.44	0.83	5
	Plum	9	32.4	23	0.44	0.83	6
	Plum	9	33.4	1	0.44	0.83	7
	Plum	9	34.4	16	0.44	0.83	8
	Plum	9	35.4	16	0.44	0.83	9
	Plum	9	36.4	0	0.44	0.83	10
	Plum	9	37.4	5	0.44	0.83	11
	Plum	9	38.4	0	0.44	0.83	12
	Plum	9	39.4	0	0.44	0.83	13
	Plum	9	40.4	0	0.44	0.83	14
	Plum	9	41.4	0	0.44	0.83	15
	Plum	9	42.4	0	0.44	0.83	16
	Apple	1	29.6	0	0.56	0.44	1
	Apple	1	30.6	0	0.56	0.44	2
	Apple	1	31.6	30	0.56	0.44	3
	Apple	1	32.6	60	0.56	0.44	4
	Apple	1	33.6	0	0.56	0.44	5
	Apple	1	34.6	43	0.56	0.44	6
	Apple	1	35.6	39	0.56	0.44	7
	Apple	1	36.6	2	0.56	0.44	8
	Apple	1	37.6	1	0.56	0.44	9
	Apple	1	38.6	0	0.56	0.44	10
	Apple	1	39.6	0	0.56	0.44	11
	Apple	1	40.6	0	0.56	0.44	12
	Apple	1	41.6	0	0.56	0.44	13
	Apple	1	42.6	0	0.56	0.44	14
	Apple	2	26.6	0	0.56	0.44	1
	Apple	2	27.6	0	0.56	0.44	2
	Apple	2	28.6	0	0.56	0.44	3
	Apple	2	29.6	0	0.56	0.44	4
	Apple	2	30.6	0	0.56	0.44	5
	Apple	2	31.6	18	0.56	0.44	6
	Apple	2	32.6	0	0.56	0.44	7
	Apple	2	33.6	0	0.56	0.44	8
	Apple	2	34.6	0	0.56	0.44	9
	Apple	2	35.6	36	0.56	0.44	10
	Apple	2	36.6	0	0.56	0.44	11
	Apple	2	37.6	0	0.56	0.44	12
	Apple	2	38.6	0	0.56	0.44	13
	Apple	2	39.6	22	0.56	0.44	14
	Apple	2	40.6	20	0.56	0.44	15
	Apple	2	41.6	3	0.56	0.44	16
	Apple	2	42.6	15	0.56	0.44	17
	Apple	2	43.6	30	0.56	0.44	18
	Apple	2	44.6	4	0.56	0.44	19
	Apple	2	45.6	4	0.56	0.44	20
	Apple	2	46.6	14	0.56	0.44	21
	Apple	2	47.6	0	0.56	0.44	22
	Apple	2	48.6	0	0.56	0.44	23
	Apple	2	49.6	0	0.56	0.44	24
	Apple	2	50.6	0	0.56	0.44	25
	Apple	2	51.6	0	0.56	0.44	26
	Apple	2	52.6	0	0.56	0.44	27
	Apple	3	26.6	0	0.56	0.44	1
	Apple	3	27.6	0	0.56	0.44	2
	Apple	3	28.6	0	0.56	0.44	3
	Apple	3	29.6	0	0.56	0.44	4
	Apple	3	30.6	7	0.56	0.44	5
	Apple	3	31.6	13	0.56	0.44	6
	Apple	3	32.6	2	0.56	0.44	7
	Apple	3	33.6	0	0.56	0.44	8
	Apple	3	34.6	0	0.56	0.44	9
	Apple	3	35.6	3	0.56	0.44	10
	Apple	3	36.6	0	0.56	0.44	11
	Apple	3	37.6	28	0.56	0.44	12
	Apple	3	38.6	0	0.56	0.44	13
	Apple	3	39.6	29	0.56	0.44	14
	Apple	3	40.6	10	0.56	0.44	15
	Apple	3	41.6	18	0.56	0.44	16
	Apple	3	42.6	0	0.56	0.44	17
	Apple	4	30.6	0	0.56	0.44	1
	Apple	4	31.6	0	0.56	0.44	2
	Apple	4	32.6	0	0.56	0.44	3
	Apple	4	33.6	0	0.56	0.44	4
	Apple	4	34.6	0	0.56	0.44	5
	Apple	4	35.6	27	0.56	0.44	6
	Apple	4	36.6	0	0.56	0.44	7
	Apple	4	37.6	6	0.56	0.44	8
	Apple	4	38.6	0	0.56	0.44	9
	Apple	4	39.6	25	0.56	0.44	10
	Apple	4	40.6	3	0.56	0.44	11
	Apple	4	41.6	0	0.56	0.44	12
	Apple	4	42.6	5	0.56	0.44	13
	Apple	4	43.6	0	0.56	0.44	14
	Apple	4	44.6	0	0.56	0.44	15
	Apple	4	45.6	0	0.56	0.44	16
	Apple	4	46.6	0	0.56	0.44	17
	Apple	4	47.6	0	0.56	0.44	18
	Apple	4	48.6	0	0.56	0.44	19
	Apple	5	30.6	0	0.56	0.44	1
	Apple	5	31.6	0	0.56	0.44	2
	Apple	5	32.6	0	0.56	0.44	3
	Apple	5	33.6	0	0.56	0.44	4
	Apple	5	34.6	0	0.56	0.44	5
	Apple	5	35.6	49	0.56	0.44	6
	Apple	5	36.6	0	0.56	0.44	7
	Apple	5	37.6	22	0.56	0.44	8
	Apple	5	38.6	30	0.56	0.44	9
	Apple	5	39.6	15	0.56	0.44	10
	Apple	5	40.6	7	0.56	0.44	11
	Apple	5	41.6	4	0.56	0.44	12
	Apple	5	42.6	4	0.56	0.44	13
	Apple	5	43.6	0	0.56	0.44	14
	Apple	5	44.6	0	0.56	0.44	15
	Apple	5	45.6	0	0.56	0.44	16
	Apple	6	31.6	0	0.56	0.44	1
	Apple	6	32.6	0	0.56	0.44	2
	Apple	6	33.6	3	0.56	0.44	3
	Apple	6	34.6	4	0.56	0.44	4
	Apple	6	35.6	20	0.56	0.44	5
	Apple	6	36.6	15	0.56	0.44	6
	Apple	6	37.6	15	0.56	0.44	7
	Apple	6	38.6	7	0.56	0.44	8
	Apple	6	39.6	3	0.56	0.44	9
	Apple	6	40.6	5	0.56	0.44	10
	Apple	6	41.6	3	0.56	0.44	11
	Apple	6	42.6	2	0.56	0.44	12
	Apple	6	43.6	5	0.56	0.44	13
	Apple	6	44.6	5	0.56	0.44	14
	Apple	6	45.6	0	0.56	0.44	15
	Apple	6	46.6	0	0.56	0.44	16
	Apple	6	47.6	0	0.56	0.44	17
	Apple	6	48.6	0	0.56	0.44	18

## Sheet: Choice test
	Insect	Fruit type	First choice rate	Time to reach first choice(min)	Giving-up rate of the first choice	Second choice rate	Time to reach second choice(min)	Final choice rate
	Grapholita molesta	Peach	0.38 (15/40)	20.07 ± 3.59	0.00 (0/15)	0.00 a	0	0.51 (15/29) a
		Plum	0.20 (8/40)	24.00 ± 3.83	0.38 (3/8)	0.03(1/31)	6	0.21 (6/29) b
		Apple	0.20 (8/40)	12.75 ± 2.23	0.00 (0/8)	0	0	0.28 (8/29) ab
	Grapholita dimorpha	Peach	0.09 (3/33)	34.67 ± 11.32 a	0.33 (1/3)	0	3	0.10 (2/20) b
		Plum	0.42 (14/33)	30.42 ± 4.54 a	0	0	0	0.70 (14/20) a
		Apple	0.12 (4/33)	19.50 ± 8.57 a	0	0	0	0.20 (4/20) b
